# Supplementary material for: Estrogen and obesity synergistically suppress protein S via HIF1α, enhancing thrombosis potential
Source: J Clin Invest. 2025 Nov 17;135(22):e193976. doi: 10.1172/JCI193976 (PMC12618064; doi:10.1172/JCI193976)
Supplement: Supporting data values [file jci-135-193976-s202.xlsx]

## Sheet: Figure 1a
ID	Group	Thrombin Generation (nM)		ID	Group	Thrombin Generation (nM)				ID	Group	Thrombin Generation (nM)				ID	Group	Thrombin Generation (nM)
5	N	262		10	N+E	102.1				2	O	280				7	O+E	346.8
8	N	202		27	N+E	131.39				3	O	361				29	O+E	892
20	N	213		82	N+E	307.17				4	O	444				30	O+E	395
25	N	241		99	N+E	174.54				13	O	161.87				42	O+E	606
26	N	132		108	N+E	357.82				14	O	351				48	O+E	827
32	N	438.08		110	N+E	264.42				17	O	351				53	O+E	570
37	N	210.11		112	N+E	256.66				18	O	533				63	O+E	683
40	N	197		119	N+E	226.54				19	O	502.85				64	O+E	736
45	N	145		137	N+E	131.6				21	O	332.23				66	O+E	564
46	N	105		142	N+E	430.8				24	O	170.7				68	O+E	892
49	N	255		144	N+E	89.9				28	O	363				69	O+E	395
61	N	174.16		150	N+E	552.6				31	O	497.4				73	O+E	827
70	N	244		154	N+E	519				35	O	459				74	O+E	806
71	N	152.37		159	N+E	763				38	O	511				80	O+E	736
84	N	165.6		160	N+E	318.3				41	O	577				87	O+E	806
96	N	243.45		161	N+E	515.5				47	O	145				88	O+E	374.92
104	N	129.7		162	N+E	511				50	O	246				89	O+E	497
105	N	86		164	N+E	153.9				51	O	578				90	O+E	564
121	N	191		171	N+E	396				52	O	493				92	O+E	527
129	N	280.6		174	N+E	289				62	O	313				93	O+E	627
138	N	133.5		179	N+E	327.8				79	O	406.12				95	O+E	497
140	N	193.4		180	N+E	191				97	O	182.218				101	O+E	345.25
141	N	145.4		188	N+E	586				98	O	205.67				103	O+E	769
146	N	238.2		194	N+E	259.6				100	O	357.2				109	O+E	372
149	N	115.7		198	N+E	445.3				106	O	148.62				116	O+E	322.74
152	N	213.3		200	N+E	431.9				107	O	150.57				117	O+E	359.68
183	N	96.6		207	N+E	464.5				114	O	178.18				122	O+E	187.3
192	N	269.6		218	N+E	693.8				118	O	504.56				127	O+E	226.9
197	N	364		219	N+E	329				120	O	309.66				151	O+E	643.4
201	N	346.8		227	N+E	202.1				130	O	212				167	O+E	587.8
209	N	276.3		228	N+E	642.1				135	O	548.9				175	O+E	428.5
210	N	251.1								136	O	393.9				177	O+E	892
										189	O	205.1				178	O+E	500.7
										190	O	255.9				186	O+E	734.9
										191	O	287.2				187	O+E	834.7
										203	O	439				202	O+E	390
										213	O	445.9				208	O+E	319.1
										216	O	366.3				214	O+E	402.8
										226	O	159

## Sheet: Figure 1b
ID	Group	aPTT		ID	Group	aPTT		ID	Group	aPTT		ID	Group	aPTT
5	N	33		10	N+E	25		2	O	24.9		7	O+E	20
8	N	32		27	N+E	25		3	O	33.3		42	O+E	29.7
20	N	26		108	N+E	30		4	O	25		53	O+E	25
22	N	25		110	N+E	25		13	O	30		63	O+E	26
23	N	35		112	N+E	25		14	O	24.1		64	O+E	27
25	N	35		119	N+E	30		17	O	33		66	O+E	30
26	N	32		137	N+E	30		18	O	24.1		68	O+E	27
37	N	30		139	N+E	30		21	O	30		101	O+E	30
61	N	30		142	N+E	33		24	O	25		109	O+E	30
96	N	35		144	N+E	27		79	O	35		116	O+E	30
104	N	30		150	N+E	30		97	O	30		117	O+E	30
105	N	35		154	N+E	30		98	O	30		127	O+E	29
121	N	25		159	N+E	30		100	O	30		167	O+E	26.05
129	N	24		160	N+E	30		106	O	25		175	O+E	25.3
138	N	30		161	N+E	27		107	O	25		178	O+E	24.95
140	N	33		162	N+E	27		114	O	30		186	O+E	25
141	N	36		164	N+E	32.45		118	O	30		187	O+E	26
146	N	36		171	N+E	25.65		120	O	30		202	O+E	26.3
149	N	33		174	N+E	29.2		123	O	24		208	O+E	34
152	N	32.1		179	N+E	31.75		130	O	30
157	N	32.3		180	N+E	36.55		135	O	36
165	N	36		188	N+E	24		136	O	30
166	N	36		194	N+E	31.05		189	O	30
172	N	36		198	N+E	30.833		190	O	27
185	N	32		200	N+E	30.125		191	O	30
192	N	34.8		207	N+E	30.15		203	O	31.3
197	N	31.1		218	N+E	28.05		213	O	31.05
201	N	32.9		219	N+E	33.3		216	O	37.25
204	N	36.3		227	N+E	30.2		226	O	26.5
209	N	39.55		228	N+E	31.5
210	N	33.6

## Sheet: Figure 1C
ID	Group	% of PS by ELISA		ID	Group	% of PS by ELISA			ID	Group	% of PS by ELISA			ID	Group	% of PS by ELISA
5	N	111		99	N+E	75			3	O	73.51			29	O+E	89.72
8	N	101		108	N+E	108			4	O	72.28			30	O+E	89.72
20	N	110		110	N+E	117			14	O	75.31			42	O+E	63.68
25	N	110		112	N+E	85			17	O	92.5			53	O+E	86.91
26	N	106		119	N+E	78			18	O	74.9			63	O+E	79.91
40	N	102		137	N+E	124			28	O	97.53			64	O+E	64.74
45	N	107		139	N+E	118			35	O	74.61			66	O+E	83.65
71	N	100		142	N+E	94			38	O	88.62			68	O+E	78.85
96	N	104		150	N+E	104			41	O	81.63			69	O+E	64.74
104	N	99		154	N+E	91			50	O	91.6			73	O+E	71.59
121	N	100		159	N+E	127			51	O	64.45			74	O+E	76.46
129	N	114		160	N+E	112			52	O	89			80	O+E	68.56
138	N	90		161	N+E	104			62	O	86.23			87	O+E	63.55
140	N	107		162	N+E	100			97	O	133			89	O+E	66.52
141	N	129		164	N+E	105			98	O	97			90	O+E	75
146	N	97		171	N+E	103			100	O	113			101	O+E	80
149	N	146		174	N+E	102			106	O	111			109	O+E	86
152	N	104		179	N+E	118			107	O	107			116	O+E	75
155	N	87		180	N+E	88.1			118	O	79			117	O+E	84
157	N	104		188	N+E	139			120	O	79			122	O+E	62
163	N	98		194	N+E	122			123	O	129			127	O+E	65
165	N	110		198	N+E	80			130	O	99			151	O+E	46.62
166	N	141		200	N+E	112			135	O	100			175	O+E	107
168	N	134		207	N+E	104			136	O	106			177	O+E	89.72
172	N	120		218	N+E	126			189	O	151			178	O+E	76
183	N	150		219	N+E	126			190	O	116			186	O+E	56
185	N	129							191	O	96			202	O+E	78
192	N	111							203	O	92			208	O+E	102
197	N	107							213	O	127			214	O+E	88
201	N	111							216	O	140
204	N	158							226	O	140
209	N	126
210	N	154
217	N	126

## Sheet: Figure 1d
ID	Group	% of PS by Immunoblot		ID	Group	% of PS by Immunoblot			ID	Group	% of PS by Immunoblot			ID	Group	% of PS by Immunoblot
5	N	74		99	N+E	70.49			79	O	50.82			74	O+E	60
20	N	96.02		112	N+E	27.96			97	O	62.87			88	O+E	70.02
22	N	87.89		119	N+E	66.12			114	O	71.34			101	O+E	35.53
23	N	98.91		137	N+E	88.61			120	O	67.53			109	O+E	43.49
46	N	131.25		150	N+E	74.56			135	O	53.36			127	O+E	32.43
49	N	93.78		154	N+E	56.03			136	O	50.67			167	O+E	34.65
71	N	106.47		160	N+E	79.7			189	O	44.68			175	O+E	23.15
84	N	109.97		162	N+E	69.85			190	O	54.44			178	O+E	49.47
104	N	99.77		179	N+E	60.3			191	O	70.23			186	O+E	24.71
121	N	91.83		200	N+E	59.39			203	O	57.78			187	O+E	76.55
129	N	104.96		207	N+E	55.55			213	O	58.53			202	O+E	48.4
152	N	92.38		218	N+E	65.05			216	O	42.09			208	O+E	48.17
155	N	93.16							226	O	62.23

## Sheet: Figure 2 e
ID	Group	0 Week	1 Week	2 Week	3 Week	4 Week	5 Week
28	Lean	24	23	24	25	26	26
30	Lean	24	24	25	26	25	26
39	Lean	23	25	26	26	26	27
40	Lean	25	26	27	28	27	26
41	Lean	21	25	26	27	26	26
48	Lean	24	24	25	25	25	26
50	Lean	22	22	23	25	25	27
66	Lean	23	25	25	26	26	27
70	Lean	25	29	29	28	27	27
76	Lean	23	25	25	26	27	26
26	Lean + Pelleted	25	29	30	31	32	29		Mice weight in gram
27	Lean + Pelleted	23	30	31	32	31	32
45	Lean + Pelleted	22	28	29	30	31	33
53	Lean + Pelleted	23	29	30	32	31	32
54	Lean + Pelleted	23	31	31	32	32	32
54.1	Lean + Pelleted	23	29	29	30	31	32
68	Lean + Pelleted	25	31	33	34	31	32
69	Lean + Pelleted	30	32	33	32	30	32
71	Lean + Pelleted	22	30	32	33	33	33
72	Lean + Pelleted	23	29	31	31	31	31
2	Obese	31	37	38	38	38	38
3	Obese	31	36	37	36	37	38
4	Obese	27	35	36	36	37	39
9	Obese	29	37	37	38	38	39
20	Obese	33	34	36	37	37	38
55	Obese	30	36	36	37	37	37
56	Obese	29	34	35	36	37	38
57	Obese	32	33	34	35	36	37
63	Obese	30	32	33	34	35	36
75	Obese	31	37	37	37	37	38
1	Obese + Pelleted	38	37	38	39	40	41
5	Obese + Pelleted	36	35	35	38	39	40
6	Obese + Pelleted	41	39	37	38	39	40
7	Obese + Pelleted	30	38	39	40	41	42
12	Obese + Pelleted	36	37	38	39	40	40
16	Obese + Pelleted	33	39	40	40	40	40
17	Obese + Pelleted	39	34	36	36	37	38
19	Obese + Pelleted	34	36	37	38	38	39
62	Obese + Pelleted	31	36	37	38	39	40
64	Obese + Pelleted	36	37	38	39	40	41

## Sheet: Figure 2 b(i,ii and ii)
ID	Group	0 Week	1 Week	2 Week	3 Week	4 Week	5 Week
28	Lean	20	20.3		17.3		21.3
30	Lean	17.6	22.6		25.9		22.1
39	Lean	15.1	21.6		17.4		12.8
40	Lean	18.1	23.1		22.4		17.5
41	Lean	12.1	19.71		19.2		18.9
48	Lean	16.4		23.3		19.2	12.8
50	Lean	19.1		22.8		16.6	17.5
66	Lean	12.1		27.1		16.1	18.9
70	Lean	13.8		26.8		23.3	17.1
76	Lean	15.4		20.9		22.88	10.8
26	Lean + Pelleted	18.4	23.2		55.11		66.7
27	Lean + Pelleted	18.07	25.1		68.12		60
45	Lean + Pelleted	21.63	22.2		66.12		59.8
53	Lean + Pelleted	12.47	29.6		56.78		64
54	Lean + Pelleted	12.6	31.1		59.9		59.2
54.1	Lean + Pelleted	29.07		56.5		70.1	50.6
68	Lean + Pelleted	26.33		45.8		67.7
69	Lean + Pelleted	14.73		51.2		62.2
71	Lean + Pelleted	12.17		43.8		56.6
72	Lean + Pelleted	27.7		50.22		54.1
2	Obese	55.4	58.2		65.3		83.5
3	Obese	58.23	60		69.7		84.5
4	Obese	58.03	44.4		66.12		92
9	Obese	50.23	53.8		60.21		87.6
20	Obese	56.67	61.1		76		87.6
55	Obese	64.67		66		72.1	80.1
56	Obese	63.57		53		75.3	80.01
57	Obese	67.93		67.1		80.6	84.4
63	Obese	60		67		72.9	81.2
75	Obese	66.27		67		70	84
1	Obese + Pelleted	58.03	77		89.98		101
5	Obese + Pelleted	49.37	79		90.1		108
6	Obese + Pelleted	58.33	77.5		77		99.7
7	Obese + Pelleted	60.5	77		76.9		123
12	Obese + Pelleted	61.23	78		80.9		107.9
16	Obese + Pelleted	64.67		80		87.8	105.9
17	Obese + Pelleted	69.27		84.4		99.6	90.1
19	Obese + Pelleted	67.17		81.8		92.8	91.2
62	Obese + Pelleted	65.8		77		107.7	102
64	Obese + Pelleted	66.5		81.8		100.1	107

## Sheet: Figure 2 c (i,ii and iii)
ID	Group	0 Week	1 Week	2 Week	3 Week	4 Week	5 Week
28	Lean	99.85	98.55		93.01		94.16
30	Lean	101.35	102.17		89.37		111
39	Lean	103.8	92.68		106.03		78.32
40	Lean	98.98	102.7		111.3		88.24
41	Lean	99.37	104.12		100.3		104.13
48	Lean	100		95.45		102.5	110.12
50	Lean	99.17		95.68		95.91	77.35
66	Lean	104.51		95.23		89.9	114.98
70	Lean	99.71		113.84		110.86	108.06
76	Lean	93.28		100.42		100.84	113.66
26	Lean + Pelleted	98.85	91.75	89	69.28	60.3	52.27			% of Protein S (ELISA)
27	Lean + Pelleted	110.85	92.29	93.3	77.38	61.9	54.98
45	Lean + Pelleted	113.67	95.06	92.53	76.93	55	57.02
53	Lean + Pelleted	100.2	91.21	81.19	76.83	54.8	49.35
54	Lean + Pelleted	99.28	96.71	91.99	77.19	49	50.17
54.1	Lean + Pelleted	97.7	89.92	90.89	68.38	63.3	56.13
68	Lean + Pelleted	97.24	91.75	90.74	67.9	65.7
69	Lean + Pelleted	99.99	95.74	75.7	69.15	62.7
71	Lean + Pelleted	107.6	96.31	82.09	68.38	66.8
72	Lean + Pelleted	89.45	97.38	88.68	77.1	63.7
2	Obese	97.96	78.46		59.34		60.8
3	Obese	94.41	80.1		59.4		57.6
4	Obese	94.51	85.09		60.76		56
9	Obese	92.35	80.95		60.18		57.5
20	Obese	93.83	76.79		60.48		53.2
55	Obese	87.05		71.12		54.1	58.7
56	Obese	94.98		70.01		63.8	62
57	Obese	87.04		74.23		59.9	56.2
63	Obese	94.5		76.18		56	64
75	Obese	92.28		73.84		65.8	53.8
1	Obese + Pelleted	87.61	71.91	66.76	50.35	44.1	39.1
5	Obese + Pelleted	84.41	70.84	67.19	57	48.9	41.1
6	Obese + Pelleted	91.11	69.24	68.52	56.91	44.3	45
7	Obese + Pelleted	89.75	70.56	60.2	55.23	56	44.4
12	Obese + Pelleted	94.12	64.45	64.3	50.94	46.2	38.8
16	Obese + Pelleted	86.64	70.36	66.55	50.16	41.9	40.2
17	Obese + Pelleted	85.08	72.14	53.88	43.46	44.4	37.7
19	Obese + Pelleted	90.23	72.19	63.83	47.9	40.3	46
62	Obese + Pelleted	91.3	75.8	58.6	47.9	43.5	41.3
64	Obese + Pelleted	68.76	78.44	69.24	43.46	40.6	42.3

## Sheet: Figure 2 d (i,ii and ii)
ID	Group	0 Week	1 Week	2 Week	3 Week	4 Week	5 Week
28	Lean	103.5	99.7	107.2	94.8	98.9	118.8
48	Lean	103	101	99.3	104	92.2	105.72
66	Lean	104.4	94.7	101.5	101.42	107.9	109.55
26	Lean + Pelleted	105.87	80.01	85.56	78.63	70.8	76.99
54	Lean + Pelleted	102.43	85.72	80.2	73.26	85.53	62.4			% of PS by Immunoblot
72	Lean + Pelleted	96.6	84.91	80.37	72.46	80.13	63.7
9	Obese	83.14	81.83	85.3	71.11	64.13	63.54
55	Obese	91.5	73.98	85.06	62	72.53	57.89
63	Obese	82.7	78.35	80.38	63.9	70.43	61.8
1	Obese + Pelleted	85.2	70.04	66.75	51.16	62.33	50.41
5	Obese + Pelleted	80.62	70.96	71.15	53.27	51.16	51.59
19	Obese + Pelleted	80.4	78	69.02	68.31	58.8	52.6

## Sheet: Figure 3
																							lean	1.17585	0.84655	0.75765	0.45615
									WB														lean+pelleted	1.1611	0.84285	0.57675	0.5598
																		SAMPLE NO.	Lean		average	total average	obese	1.3761	0.6876	0.67035	0.7347
																		628	1.2466	1.1051	1.17585		obese+pelleted	1.04345	0.83875	0.7146	0.66365
																		841	1.1135	1.2087	1.1611			1.0747	0.73285	0.72435	0.59255
									PS	eEF2								648	1.1004	1.6518	1.3761	1.16624
								L	25454.7	23608.8								876	1.0158	1.0711	1.04345
								L+E	21906.4	19868.1								670	1.0557	1.0937	1.0747
								O	19428.4	17139.3
								O+E	9848.04	17000.8
																		SAMPLE NO.	Lean+ Pellet		average
																		547	0.8031	0.89	0.84655
																		754	0.79	0.8957	0.84285
																		771	0.7865	0.5887	0.6876	0.78972
																		768	0.8446	0.8329	0.83875
																		530	0.7341	0.7316	0.73285
																		SAMPLE NO.	obese		average
																		457	0.875	0.6403	0.75765
																		275	0.53	0.6235	0.57675
																		209	0.7689	0.5718	0.67035	0.68874
																		207	0.7201	0.7091	0.7146
																		462	0.5741	0.7706	0.72435
																		SAMPLE NO.	obese+ pellet		average
																		117	0.4543	0.458	0.45615
																		119	0.586	0.5336	0.5598
																		101	0.5426	0.9268	0.7347	0.60137
																		1WT	0.549	0.7783	0.66365
																		3WT	0.5279	0.6572	0.59255

## Sheet: Figure 5 b and c
																								qPCR
					The values present in this file are only one set out of three or more sets																		GAPDH	PS
																												∆Ct	∆∆Ct	2^-∆∆Ct
																						ctrl	19.4839	23.5683				4.08448	-0.0513039	1.0362
																						5	17.2132	21.5668				3.35357	-0.782211	1.71976
																						10	17.6069	21.9152				4.30827	0.172488	0.887311
																				set 1		15	19.6662	24.8023				5.13604	1.00025	0.499912
																						20	17.1743	22.0665				4.89216	0.756383	0.591979
																						25	19.7925	25.5786				5.78609	1.65031	0.318573
										WB												30	17.303	21.6086				4.30559	0.844327	0.556971
								low estrogen concentrations (5-30 nM)														ctrl	19.4839	23.5499				4.06604	-0.069738	1.04953
							PS	GAPDH						set 1								5	17.2132	21.783				4.56984	0.434063	0.740174
																						10	17.6069	22.1398				4.53295	0.397168	0.759348
						C	15037.8	26018.8		5.77959	0.577959	15037.8		1						set 2		15	19.6662	24.8694				5.20314	1.06736	0.477193
						5	10649.6	24730		4.30633	0.430633	10122.1		0.673109								20	17.1743	22.1861				5.01172	0.875944	0.544897
						10	9526.09	24932.6		3.82075	0.382075	9128.4		0.607031								25	19.7925	24.8322				5.03962	0.903837	0.534463
						15	5936.02	37174		1.59682	0.159682	8481.03		0.563981								30	17.303	22.4				5.09704	1.63578	0.321796
						20	6644.37	19193.8		3.46173	0.346173	4901.48		0.325944								ctrl	19.4839	23.7407				4.25682	0.121042	0.919523
						25	5231.22	23534.8		2.22276	0.222276	4731.8		0.31466								5	17.2132	22.4785				5.26528	1.1295	0.457073
						30	3788.78	22013.6		1.72111	0.172111	3205.55		0.213167								10	17.6069	22.8914				5.28448	1.1487	0.451032
																				set 3		15	19.6662	25.0532				5.3869	1.25112	0.420121
																						20	17.1743	22.4228				5.24842	1.11264	0.462446
																						25	19.7925	26.3305				6.53795	2.40217	0.18918
																						30	17.303	22.049				4.74603	1.28477	0.410437

[truncated: 11 more sheets: Figure 5 e and f, Figure 5 i-h, Figure 5 i-n, S Figure 1, S Figure 2, S Figure 3, S Figure 4, S Figure 5 b and c, S Figure 5 e and f, S figure 5 h and i, S figure 5 k and l]
